# Supplementary material for: Involvement of Phospholipase C in Photosynthesis and Growth of Maize Seedlings
Source: Genes (Basel). 2022 Jun 3;13(6):1011. doi: 10.3390/genes13061011 (PMC9222606; doi:10.3390/genes13061011)
Supplement: Supplementary file 1 [file genes-13-01011-s001.zip]

Archive with 7 entries (7 files):
- Figure S1.tif
- Figure S2.png
- Figure S3.tif
- Figure S4.tif
- Table S1.xlsx
- Table S2.xlsx
- Table S3.xlsx
