# Supplementary material for: Involvement of Phospholipase C in Photosynthesis and Growth of Maize Seedlings
Source: Genes (Basel). 2022 Jun 3;13(6):1011. doi: 10.3390/genes13061011 (PMC9222606; doi:10.3390/genes13061011)
Supplement: Supplementary file 1 [file genes-13-01011-s001.zip › Table S1.xlsx]

## Sheet: Sheet1
Table S1.Primer list for RT-PCR validation
Gene name	Primer direction	Primer sequence
ZmACTIN	F	ATCCAGGCTGTTCTTTCGTT
	R	CATTAGGTGGTCGGTGAGGT
ZmGAPDH	F	AAGGGAGAGTTGAGTCCTG
	R	AGTATTCTGTAAAGCCTC
ZmVT2	F	ACTTCACCAAGGAAACGGCT
	R	GATGTCGTAGGCATCGTCCC
ZmIAA2	F	GAACGTCATGACCGTCCAGT
	R	GGATGTGGTGAAGGTGCTGA
ZmIAA6	F	GAACGCTGTTCGTCAAGGTG
	R	ATAGGTGAGAACATGCGCGG
ZmIAA9	F	GAAAGAACGGAAGGGGAGGG
	R	GTCGTCGTCTCTCGCTGTAG
ZmIAA18	F	AATGTACCCAGGAAGAAGAGGCT
	R	CTCGTCTTCTGCATGATCTTGTT
