# Supplementary material for: Involvement of Phospholipase C in Photosynthesis and Growth of Maize Seedlings
Source: Genes (Basel). 2022 Jun 3;13(6):1011. doi: 10.3390/genes13061011 (PMC9222606; doi:10.3390/genes13061011)
Supplement: Supplementary file 1 [file genes-13-01011-s001.zip › Table S2.xlsx]

## Sheet: Sheet1
Table S2. Sequencing Data Statistics
Samples	Total Reads	Clean reads	Clean bases	Mapped Reads	Uniq Mapped Reads	GC Content	%≥Q30
Con-1	40378406	20189203	6027714038	0.858	0.8003	0.5907	0.9278
Con-2	43099826	21549913	6450308800	0.8323	0.7786	0.5794	0.9277
Con-3	44732106	22366053	6695771928	0.8476	0.8013	0.5676	0.9324
1dNS-1	43796650	21898325	6556979568	0.847	0.7988	0.573	0.9295
1dNS-2	43620020	21810010	6527120120	0.8512	0.8021	0.578	0.9315
1dNS-3	43867716	21933858	6561498488	0.8521	0.8005	0.5764	0.9321
3dNS-1	55268590	27634295	8278087638	0.8399	0.8017	0.5695	0.9339
3dNS-2	54378278	27189139	8147888472	0.8315	0.7938	0.5657	0.9332
3dNS-3	52408822	26204411	7849644068	0.8355	0.7967	0.5679	0.9316
5dNS-1	49089826	24544913	7345932966	0.8448	0.8072	0.5698	0.9278
5dNS-2	53758200	26879100	8040853312	0.8269	0.7914	0.5599	0.9329
5dNS-3	51112356	25556178	7636133434	0.8457	0.8081	0.5687	0.9301
