# Supplementary material for: Involvement of Phospholipase C in Photosynthesis and Growth of Maize Seedlings
Source: Genes (Basel). 2022 Jun 3;13(6):1011. doi: 10.3390/genes13061011 (PMC9222606; doi:10.3390/genes13061011)
Supplement: Supplementary file 1 [file genes-13-01011-s001.zip › Table S3.xlsx]

## Sheet: Sheet1
Table S3: Differential expression of genes related to carbon metabolism under phospholipase C inhibition
Carbon fixation in photosynthet
gene_name	Con-1_FPKM	Con-2_FPKM	Con-3_FPKM	1dNS-1_FPKM	1dNS-2_FPKM	1dNS-3_FPKM	3dNS-1_FPKM	3dNS-2_FPKM	3dNS-3_FPKM	5dNS-1_FPKM	5dNS-2_FPKM	5dNS-3_FPKM	1dNS vs Con	3dNS vs Con	5dNS vs Con
GRMZM2G026024	116.546	71.4389	49.6329	84.5427	83.6456	89.4098	69.0703	65.2878	64.9423	68.3959	48.4697	68.9567	-0.0671628	-0.517933	-0.767357
GRMZM2G026807	437.456	371.086	335.929	444.81	450.272	438.976	383.193	396.393	414.732	378.938	282.926	355.338	0.0492257	-0.231203	-0.615151
GRMZM2G033208	439.749	317.144	253.743	319.463	350.385	390.451	338.756	323.829	293.604	331.242	268.625	294.153	-0.147961	-0.497914	-0.67656
GRMZM2G035599	1.73921	1.48081	2.24096	2.33523	1.746	1.69949	3.87435	2.69844	2.67879	2.27341	3.0503	2.05034	-0.0431508	0.429108	-0.0405636
GRMZM2G046284	5475.19	5418.63	4150.79	4582.52	4138.34	4618.73	4971.79	5329.2	5288.27	4645.68	3875.36	4201.09	-0.300619	-0.231055	-0.69039
GRMZM2G046804	645.862	458.074	483.088	544.917	580.084	568.795	443.447	468.987	410.413	462.772	444.279	466.959	-0.0762646	-0.534873	-0.679227
GRMZM2G047028	0.449802	1.70375	1.46012	0.743162	0.911122	1.23016	0.770441	0.770509	1.01089	0.961463	1.39515	1.0252	-0.242259	-0.550081	-0.439547
GRMZM2G051004	0.651155	0.919837	0.745642	1.89354	1.58305	1.07138	1.40341	0.734133	1.24654	1.29854	2.48813	1.97262	0.63125	0.22022	0.744648
GRMZM2G057171	0.479125	7.47192	7.71837	13.0331	8.61097	14.1916	7.05269	9.20482	4.61908	4.89081	1.4016	4.43092	0.552639	0.135512	-0.56378
GRMZM2G057823	21.6583	20.1947	29.1246	43.3187	50.3025	35.4505	39.4757	33.1266	23.381	38.0225	50.5645	49.382	0.674052	0.147744	0.480684
GRMZM2G066024	17.6567	19.8279	28.0537	31.8757	32.984	25.0534	40.9296	37.7851	22.8006	37.3867	52.6821	48.8771	0.313773	0.338069	0.613503
GRMZM2G069195	2.47727	1.68828	1.81059	2.83377	3.53372	1.81313	2.20964	1.82076	1.64572	2.91827	4.00767	3.94577	0.203146	-0.341213	0.321282
GRMZM2G071630	1.13191	2.02812	5.28591	3.78181	8.69202	2.93935	2.14137	2.63956	1.71353	2.72805	6.35913	4.34286	0.51814	-0.426577	0.267591
GRMZM2G083016	147.013	107.951	107.578	100.145	118.845	103.525	56.4644	52.5724	54.9741	58.3515	27.9797	64.2531	-0.301654	-1.36159	-1.55771
GRMZM2G083102	12.7622	18.3774	22.346	19.9791	18.6022	16.4814	15.1699	19.1371	19.1079	16.8169	20.6905	19.7736	-0.0515574	-0.230611	-0.328014
GRMZM2G089136	1348.92	759.172	706.932	847.266	877.758	903.147	589.81	551.102	590.749	642.449	336.977	603.482	-0.23382	-0.91261	-1.15977
GRMZM2G089365	3.1394	4.7052	4.9088	6.06985	5.7168	4.74766	4.96138	5.56428	5.41052	7.03005	11.6	8.28235	0.308067	0.0756018	0.691493
GRMZM2G095287	43.3384	23.9225	17.31	46.8682	38.8464	48.8357	18.606	11.7398	12.7779	20.5477	5.73349	25.006	0.334574	-1.09114	-0.945032
GRMZM2G098520	2346.37	1568.68	1296.1	2126.53	2121.41	2119.42	1523.97	1652.35	1716.9	1543.5	635.645	1528.86	0.0707789	-0.391595	-0.929243
GRMZM2G104070	4.74531	8.05974	7.14554	7.50805	6.40663	6.59671	8.32316	9.18476	7.57411	9.17351	12.2864	8.86088	-0.112325	0.0190193	0.0715838
GRMZM2G104632	1.33763	1.80167	2.81192	4.62781	6.67742	2.63365	2.92592	3.13307	2.11217	4.03818	4.04521	6.3031	0.8294	0.18072	0.773618
GRMZM2G113033	3634.91	3403.44	2945.57	3238.85	3234.43	3126.88	3049.78	3006.85	2861	2394.77	1016.48	2473.91	-0.19764	-0.442425	-1.08057
GRMZM2G155253	537.57	205.396	141.681	346.81	399.573	355.048	258.828	328.243	298.307	221.432	106.282	239.638	0.0863041	-0.323795	-0.902035
GRMZM2G162529	1114.87	727.103	569.639	893.686	921.452	885.236	626.431	678.842	682.771	700.108	424.703	651.861	-0.0260324	-0.545238	-0.838547
GRMZM2G176307	0.242531	0.723595	3.11389	1.7289	4.06038	0.882025	0.737813	1.01057	0.637797	0.751877	2.44867	2.33857	0.2778	-0.568286	0.0524053
GRMZM2G178960	19.8482	41.4814	50.4777	42.5781	37.4215	42.3848	32.5083	42.0288	49.1208	55.1334	68.2351	60.3985	0.0153229	-0.069431	0.244137
GRMZM2G180625	134.5	170.197	233.795	231.713	296.492	205.808	205.784	209.686	173.181	224.1	278.107	303.496	0.305854	-0.123049	0.133413
GRMZM2G308907	0.051272	19.7899	4.34718	2.00852	12.8365	4.51075	0.807716	4.16808	1.2525	0.862779	0.824077	1.22783	-0.059486	-0.51211	-1.05729
GRMZM2G322953	50.0213	62.5497	88.1506	99.9051	81.2308	86.8168	101.383	112.103	105.948	95.075	67.2273	86.6264	0.310479	0.429345	-0.10946
GRMZM2G337113	6122.8	4185.47	3614.84	3874.71	3916.72	4256.81	3425.58	3206.56	3527.39	3033.3	1808.13	2889.34	-0.326522	-0.69428	-1.20622
GRMZM2G345493	661.349	438.663	434.981	486.83	401.743	557.028	751.594	745.603	845.026	594.64	504.142	438.245	-0.218399	0.26413	-0.471393
GRMZM2G360821	0.407861	38.1877	49.1503	71.8131	49.9114	32.1196	47.1325	29.8625	0	4.94201	3.22489	9.49468	0.154646	-0.0462548	-0.975449
GRMZM2G382914	134.151	168.007	187.492	153.379	178.222	164.315	174.943	187.719	171.85	177.109	191.833	178.264	-0.0472609	-0.139319	-0.288987
GRMZM2G385635	4.9073	1.62804	5.83917	183.765	1.88955	3.93736	100.608	4.60536	80.3129	71.8989	2.38204	2.47731	0.392444	1.25849	0.759652
GRMZM2G448344	0.193823	41.4834	1.77176	1.86912	11.3239	1.86557	33.8014	1.86516	31.147	0.625948	0.623401	12.4254	-0.195382	0.0819728	-0.468269
GRMZM2G450762	0.052053	0.899987	2.49062	1.10521	0.518399	2.96935	0.411767	2.49607	13.0118	0.660452	0.318081	0.560636	0.135601	0.523023	-0.802458
GRMZM2G456086	106.43	76.6411	60.4321	97.3876	112.581	95.6814	71.7297	77.0784	76.7228	80.6547	48.0339	90.3688	0.115237	-0.39664	-0.576518
GRMZM5G815453	1.48853	81.2034	38.3433	6.82261	153.706	18.4031	124.032	16.5971	101.629	24.0737	2.0031	46.5135	0.0765027	0.256876	-0.373321
GRMZM5G836250	307.523	176.648	193.804	197.853	186.71	217.433	209.853	223.517	235.583	192.656	133.49	174.286	-0.289906	-0.31066	-0.850432
GRMZM5G845611	4454.8	3975.35	3618.02	3031.51	2987.88	3395.27	2929.6	2805.07	3142.46	2648.5	1866.11	2178.42	-0.463901	-0.700567	-1.24868
GRMZM5G874903	88.5614	100.159	112.191	98.563	93.743	102.33	135.092	136.505	153.044	104.827	92.6227	95.3627	-0.149476	0.224979	-0.482014
GRMZM5G891282	13.9332	14.7415	15.1194	10.2904	12.4722	8.25652	9.5847	8.71488	7.76263	7.9283	5.83547	8.96713	-0.585841	-0.996694	-1.32738
Citrate cycle (TCA cycle)
GRMZM2G043198	12752	22782	20457	12865	16350	13937	9109	6756	6913	6483	7533	4922	-0.475155	-1.77978	-2.15182
GRMZM2G141289	3884	3181	2340	2810	2875	3128	2561	2203	2831	1311	859	1236	-0.261874	-0.850535	-1.96856
Zea_mays_newGene_921	76	93	162	116	76	61	121	154	118	52	27	80	-0.396923	-0.279634	-1.38594
GRMZM2G161245	116	218	188	204	209	161	3	118	81	96	96	2	-0.00879655	-1.02699	-1.21981
GRMZM2G364988	1280	175	258	246	148	212	386	393	365	284	419	299	-0.82995	-0.646038	-1.15796
Zea_mays_newGene_17145	30	36	42	82	105	81	113	98	79	158	183	106	0.928308	0.732	1.23349
GRMZM6G326542	43	21	57	114	207	109	112	95	64	202	311	212	1.09691	0.439872	1.64921
Glycolysis Gluconeogenesis
GRMZM2G171373	1.48923	2.32003	2.97941	3.72285	2.93286	2.85053	2.37609	2.7999	2.32008	5.4216	8.99827	6.17645	0.311561	-0.0941352	1.07773
GRMZM2G083016	147.013	107.951	107.578	100.145	118.845	103.525	56.4644	52.5724	54.9741	58.3515	27.9797	64.2531	-0.301654	-1.36159	-1.55771
Zea_mays_newGene_628	9.9332	8.77895	9.59784	7.10539	12.2487	11.5669	6.38677	1.93937	3.2277	3.88708	4.14866	4.49879	-0.0158665	-1.23466	-1.54513
Zea_mays_newGene_14670	0.879665	0.990581	1.12652	9.09313	10.2391	0.8466	4.81683	0.780427	3.26461	1.57988	17.425	2.14358	1.13807	0.948028	1.46727
GRMZM2G132069	13.7327	22.3944	23.8537	35.8345	37.6522	37.5401	43.5893	50.5787	46.0128	56.4825	61.1919	50.5401	0.728833	0.93566	1.01961
GRMZM5G852968	471.98	217.815	251.479	218.663	266.106	258.693	144.756	141.723	169.966	160.765	95.1409	150.429	-0.412566	-1.18645	-1.50188
GRMZM2G130440	23.5747	64.5158	61.8179	97.5269	78.4548	66.7845	112.448	161.666	165.184	185.726	389.524	213.986	0.470704	1.15773	1.72574
GRMZM2G043198	205.779	364.927	306.36	196.062	259.733	213.136	112.17	88.2279	93.3163	92.645	101.787	67.5386	-0.475155	-1.77978	-2.15182
GRMZM2G150098	2.53543	2.25431	3.329	4.44666	5.72679	5.25015	6.05981	7.23186	4.89751	7.72436	10.7971	8.37436	0.710947	0.829555	1.21253
GRMZM2G152981	2.18589	5.27809	6.65956	3.89257	5.82669	7.60804	8.64382	13.2011	11.2237	14.2078	10.7838	16.4648	0.185444	0.801531	1.04962
GRMZM2G059151	1.94967	3.71034	3.59388	5.30541	5.34601	4.73841	6.00322	5.74761	5.46502	9.06555	13.9182	10.227	0.554279	0.60161	1.32365
GRMZM2G152975	5.1772	3.93082	5.0102	5.24615	15.1603	3.51598	3.32863	5.03146	4.38699	2.65112	3.44504	3.29735	0.375808	-0.407388	-1.01873
Zea_mays_newGene_17823	0.969687	0.769689	3.9662	1.91321	2.61708	1.85214	3.30163	2.43237	2.80414	5.77384	5.29005	5.81108	0.21756	0.502847	1.10531
GRMZM2G041356	14.4507	13.3671	12.0542	8.77543	6.90006	2.76237	5.81611	5.59649	3.14578	3.11511	6.34797	5.77063	-0.946698	-1.59619	-1.75648
GRMZM2G089136	1348.92	759.172	706.932	847.266	877.758	903.147	589.81	551.102	590.749	642.449	336.977	603.482	-0.23382	-0.91261	-1.15977
GRMZM2G076075	11.1286	9.51353	10.2963	11.6927	13.9412	11.7166	18.2793	15.5805	14.942	39.9782	34.2883	32.0873	0.113107	0.343823	1.25088
GRMZM2G064302	152.816	148.958	173.534	122.318	179.192	170.139	106.922	75.7027	74.898	57.0427	65.4156	67.7799	-0.13031	-1.11088	-1.76617
